# Supplementary material for: Embryonic Stem Cells Exhibit mRNA Isoform Specific Translational Regulation
Source: PLoS One. 2016 Jan 22;11(1):e0143235. doi: 10.1371/journal.pone.0143235 (PMC4723142; doi:10.1371/journal.pone.0143235)
Supplement: S1 Table — Table showing the different ribosomal loads of variants within ESCs and NPCs. The data is presented as percentage of transcript present in each group. ORF lengths are also shown. (XLSX) [file pone.0143235.s007.xlsx]

## Sheet: ESC TL regulated Variants
Gene	Transcript	% None T/L	% Low T/L	% High T/L	% in bottom of gradient	CDS length
2310008H09Rik	NM_001168220	6.22013	43.7928	41.5425	8.44464	957
2310008H09Rik	NM_023197	1.94207	24.3327	64.4957	9.22954	1599
4833439L19Rik	NM_001252645	39.2818	40.9816	16.3234	3.41319	855
4833439L19Rik	NM_001252648	17.3089	65.9283	11.4769	5.28596	291
4833439L19Rik	NM_133797	21.9351	55.0073	20.13	2.92761	912
5730528L13Rik	NM_001145924	4.43828	47.224	44.658	3.67971	828
5730528L13Rik	NM_001145925	4.7623	61.377	28.9471	4.91364	828
5730528L13Rik	NM_028137	3.96796	66.8248	24.1191	5.08813	828
Aen	NM_001162939	4.57728	69.8406	21.7703	3.8118	897
Aen	NM_026531	1.81576	27.1207	64.9629	6.10069	1011
Ankrd27	NM_145633	2.14406	35.1574	54.1223	8.57618	3147
Ankrd27	NM_178263	7.81588	62.5485	25.4331	4.20252	1134
Araf	NM_001159645	5.8049	65.3678	22.847	5.98031	561
Araf	NM_009703	4.82577	33.4635	55.0305	6.68018	1815
Arl4a	NM_001039515	6.85669	73.625	15.4315	4.08676	603
Arl4a	NM_007487	4.24638	48.2016	41.1543	6.3977	603
Arrdc4	NM_001042592	2.7787	47.9556	41.2715	7.99417	1248
Arrdc4	NM_025549	4.90438	74.618	16.964	3.51363	891
AU019823	NM_001134902	6.40675	49.5821	36.1611	7.85002	879
AU019823	NM_212449	4.5807	21.0868	65.1263	9.20625	879
B3gnt2	NM_001169114	3.66487	51.8733	36.0972	8.36461	1194
B3gnt2	NM_016888	3.83999	34.468	57.3239	4.36808	1194
Birc5	NM_001012273	25.3617	51.5216	18.7265	4.39024	366
Birc5	NM_009689	2.6805	65.1689	28.1102	4.04036	423
Brwd1	NM_001103179	1.16892	25.7873	48.0829	24.9608	6780
Brwd1	NM_176928	9.43654	69.626	17.2669	3.67061	363
Cd151	NM_001111049	1.40875	12.7306	79.5175	6.34313	762
Cd151	NM_001111050	1.78812	63.5437	28.6826	5.98564	762
Cenpm	NM_001080158	26.0071	52.639	17.1752	4.17871	441
Cenpm	NM_025639	1.90059	69.497	25.3531	3.24925	543
Clk2	NM_001163432	2.23143	14.5016	75.8947	7.37232	1497
Clk2	NM_007712	5.94907	30.4713	54.9271	8.6526	1500
Ctbp1	NM_001198860	5.96408	48.2343	42.8756	2.92602	1290
Ctbp1	NM_001198861	2.54993	68.3721	25.7741	3.30386	1293
Ddx17	NM_001040187	1.06691	5.61503	82.9747	10.3434	1953
Ddx17	NM_152806	21.473	47.1925	24.9747	6.35977	813
Ddx17	NM_199079	22.3862	44.4798	27.5334	5.60056	1224
Ddx17	NM_199080	0.928673	5.25355	83.3213	10.4965	1959
Dtymk	NM_001105667	3.67105	38.0046	52.2024	6.12191	639
Dtymk	NM_023136	8.66714	71.4895	17.9576	1.88573	243
Eci2	NM_001110331	2.96895	22.0198	69.6895	5.32173	1176
Eci2	NM_011868	4.60261	38.743	49.3423	7.31203	1077
Eif4a2	NM_001123038	28.9142	46.0249	20.757	4.30395	1089
Eif4a2	NM_013506	8.7642	33.5025	50.8894	6.8439	1224
Eif5a	NM_001166589	1.10612	61.2204	34.0171	3.65642	465
Eif5a	NM_001166590	13.2011	65.6601	17.33	3.8088	465
Eif5a	NM_001166594	9.47245	50.0308	37.0292	3.46749	465
Eif5a	NM_001166595	1.53579	53.7612	41.3182	3.38476	465
Eif5a	NM_001166596	2.62491	63.8758	30.4441	3.05519	465
Eif5a	NM_181582	0.97592	55.2873	38.1905	5.54623	465
Fis1	NM_001163243	23.0301	68.1554	6.13845	2.67598	438
Fis1	NM_025562	2.7184	71.1879	23.2943	2.7994	459
Fmr1nb	NM_001166619	1.25888	50.0921	45.1549	3.49412	579
Fmr1nb	NM_001166620	1.83663	66.0289	24.0818	8.05267	501
Gjc1	NM_001159382	4.01883	53.2488	34.8775	7.85483	1191
Gjc1	NM_001159383	3.28329	28.9047	61.1535	6.65847	1191
Gjc1	NM_008122	6.57593	62.7507	26.043	4.63043	1191
Ivns1abp	NM_001039511	11.5123	53.6808	28.481	6.32582	666
Ivns1abp	NM_001039512	6.37178	34.8931	50.9168	7.81829	1803
Ivns1abp	NM_054102	2.21341	31.4546	57.8459	8.48608	1929
Jkamp	NM_001205067	6.60063	69.6035	18.0809	5.71504	918
Jkamp	NM_024205	1.74084	43.0631	48.7103	6.48573	936
Kars	NM_001130868	3.04336	32.9603	57.1112	6.88509	1875
Kars	NM_053092	2.17592	8.14671	81.0347	8.64268	1788
Lck	NM_001162432	5.16477	43.0318	46.0065	5.79687	1563
Lck	NM_010693	2.19522	79.6641	14.1929	3.94779	1530
Ldha	NM_001136069	7.33471	54.5365	32.97	5.15877	1086
Ldha	NM_010699	0.740992	7.89488	82.3708	8.99334	999
Lrrc57	NM_001159612	2.72403	22.3502	66.4075	8.51833	720
Lrrc57	NM_025657	2.60993	46.7997	44.0727	6.51769	720
Mest	NM_001252292	7.40518	56.744	29.9862	5.86461	1029
Mest	NM_001252293	1.59578	42.7218	47.0024	8.68004	981
Mest	NM_008590	2.03476	34.4573	56.3478	7.16017	1008
Mif4gd	NM_001243584	4.70418	62.6145	28.6822	3.99915	669
Mif4gd	NM_001243587	4.84264	39.2626	49.3514	6.5433	612
Mkks	NM_001141946	2.76325	40.6914	46.0944	10.4509	1713
Mkks	NM_021527	2.23845	69.5003	25.2139	3.04728	1713
Morf4l2	NM_001168225	28.1274	31.832	35.9041	4.13653	867
Morf4l2	NM_001168226	0.957365	19.1334	71.9165	7.99267	867
Morf4l2	NM_001168229	1.60361	14.2778	78.1808	5.93777	867
Mpzl1	NM_001001880	2.06293	58.2664	32.809	6.86162	630
Mpzl1	NM_001083897	3.90846	35.9257	54.6857	5.48005	813
Mtf2	NM_001253877	4.63987	47.4675	42.0444	5.8482	1476
Mtf2	NM_001253878	3.75271	40.959	43.2797	12.0086	1476
Mtf2	NM_001253879	2.2825	26.0007	60.5814	11.1354	1476
Mtf2	NM_013827	0.753843	18.2651	70.8838	10.0973	1782
Myadm	NM_001093765	1.31745	7.48802	81.228	9.96655	963
Myadm	NM_001093766	2.94364	32.4271	54.5188	10.1105	963
Myadm	NM_016969	5.22962	17.3285	64.2944	13.1475	963
Ndufv3	NM_001083891	2.43894	80.5737	14.1252	2.8622	315
Ndufv3	NM_030087	2.42684	12.0873	78.5751	6.91084	1407
Net1	NM_001047159	3.22779	33.3178	52.8533	10.6011	1626
Net1	NM_019671	2.70024	13.2764	76.1684	7.855	1788
Polr2k	NM_001039368	4.00463	69.945	23.7466	2.30385	300
Polr2k	NM_023127	29.022	60.9352	9.17165	0.871144	177
Polr3d	NM_001164082	2.67945	21.1474	69.5156	6.65757	1197
Polr3d	NM_025945	7.60495	37.4828	49.3867	5.52558	1197
Pqlc1	NM_001164421	2.57721	41.9132	51.8863	3.62324	762
Pqlc1	NM_025861	7.22447	61.6567	24.4321	6.68664	816
Rabggtb	NM_001163478	4.80246	25.354	64.9815	4.86201	996
Rabggtb	NM_001163479	7.15039	43.879	41.4136	7.55699	876
Rabggtb	NM_011231	10.4081	30.9434	48.4387	10.2097	1020
Rbm12	NM_029397	1.78822	16.8045	63.8578	17.5494	2979
Rbm12	NM_170598	5.24963	22.344	40.48	31.9264	2979
Rbm6	NM_011251	0.99463	15.2025	68.7214	15.0815	3357
Rbm6	NM_029169	3.85679	57.7957	30.2363	8.11122	2961
Rnps1	NM_001080127	1.65446	52.8368	39.6703	5.83848	918
Rnps1	NM_001080128	1.69327	26.0313	65.387	6.88844	849
Rnps1	NM_009070	2.1392	21.0527	69.502	7.30608	918
Rxrb	NM_001205215	7.04435	50.4406	30.9408	11.5743	1245
Rxrb	NM_001205216	1.6352	20.7011	71.9406	5.72309	1233
Sall4	NM_175303	2.05887	13.3555	74.116	10.4696	3204
Sall4	NM_201396	8.22673	18.7426	18.7635	54.2671	837
Serpinb6a	NM_001243192	2.38968	39.5196	51.4133	6.67741	1137
Serpinb6a	NM_009254	1.01968	10.5672	80.0844	8.32873	1137
Shc1	NM_001113331	3.17939	58.1795	32.9451	5.69604	1740
Shc1	NM_011368	2.23901	26.6685	62.8766	8.21589	1410
Slc19a1	NM_001199271	2.5458	41.2361	46.6755	9.54261	1539
Slc19a1	NM_031196	3.07517	23.9707	66.9329	6.02123	1539
Slc20a1	NM_001159593	18.3775	55.6907	20.5447	5.38715	738
Slc20a1	NM_015747	5.6565	28.5651	56.2845	9.49393	2046
Socs2	NM_001168656	1.05462	26.6929	64.4121	7.84039	597
Socs2	NM_001168657	4.05788	51.4115	34.0419	10.4887	597
Socs2	NM_007706	2.62317	62.5652	27.629	7.18269	597
Srsf5	NM_001079694	3.99532	26.4827	61.4388	8.0832	810
Srsf5	NM_001079695	6.78555	54.173	35.2804	3.76102	810
Srsf5	NM_009159	3.426	21.4866	66.2655	8.82191	810
Taf9	NM_001015889	2.5498	22.6299	67.6403	7.18	795
Taf9	NM_027139	2.59578	42.9034	47.2879	7.21291	795
Taf9	NM_027592	2.04241	62.819	31.0429	4.09569	519
Tarbp2	NM_001253795	6.53616	72.9842	13.0485	7.43117	825
Tarbp2	NM_009319	3.36173	47.9924	44.2709	4.37501	1098
Tfpi	NM_001177319	5.75345	46.0771	38.3737	9.79577	708
Tfpi	NM_011576	2.34581	19.5641	70.0948	7.9953	921
Tgif1	NM_001164074	0.526653	58.5625	33.9126	6.99824	759
Tgif1	NM_009372	2.75882	23.894	66.4737	6.87347	819
Timp1	NM_001044384	1.40148	38.6813	55.4946	4.42264	618
Timp1	NM_011593	4.57651	53.2859	35.0221	7.11552	618
Tpm1	NM_001164250	2.51183	28.1236	61.1006	8.26393	855
Tpm1	NM_001164253	2.03489	56.4265	37.309	4.2296	747
Ube2m	NM_001168469	0.954406	32.3845	62.0251	4.63601	261
Ube2m	NM_001243968	4.2135	70.1475	19.4624	6.17656	462
Ube2m	NM_145578	1.00515	49.4319	46.2489	3.31403	552
Upp1	NM_001159401	2.21793	20.6214	68.9504	8.21029	936
Upp1	NM_001159402	0.554832	7.41744	84.2006	7.82712	936
Upp1	NM_009477	5.87188	23.0825	61.9577	9.08786	936
Use1	NM_001145780	2.22542	71.4979	21.1212	5.15547	855
Use1	NM_025917	8.17202	46.4624	41.2549	4.11071	813
Uspl1	NM_001013378	1.44913	57.2042	33.0165	8.3302	1554
Uspl1	NM_001115149	3.11853	31.8317	55.0855	9.96422	3270
Uspl1	NM_001115150	2.5249	37.0897	53.3274	7.05805	2673
Uspl1	NM_001115153	4.30727	39.2763	47.592	8.8244	3270
Wibg	NM_001253705	11.7632	63.1021	21.9001	3.23465	279
Wibg	NM_030100	1.6177	39.2242	53.3922	5.76586	612
Wsb1	NM_001042565	31.4291	49.3494	15.7135	3.50798	540
Wsb1	NM_019653	2.35132	19.8907	69.1769	8.58107	1266
Wtap	NM_001113532	5.00497	70.7784	19.5868	4.62988	456
Wtap	NM_001113533	2.50939	31.487	59.0334	6.97018	1191
Wtap	NM_175394	4.43144	59.7793	29.1124	6.67692	456

## Sheet: NPC TL regulated variants
Gene	Transcript	% None T/L	% Low T/L	% High T/L	% in bottom of gradient	CDS length
4833439L19Rik	NM_001252648	13.6344	32.2573	51.3376	2.77066	291
4833439L19Rik	NM_133797	14.1064	53.9949	28.0891	3.80963	912
5730528L13Rik	NM_001145924	2.48287	61.7068	31.471	4.33931	828
5730528L13Rik	NM_001145925	5.73328	34.5223	52.2356	7.5088	828
5730528L13Rik	NM_028137	3.0561	46.5745	46.1502	4.21927	828
Aen	NM_001162939	3.34187	58.4504	33.882	4.32567	897
Aen	NM_026531	2.58126	23.1415	67.2853	6.99192	1011
Arrdc4	NM_001042592	3.76334	39.6485	50.823	5.76511	1248
Arrdc4	NM_025549	5.94904	70.8329	21.0103	2.20775	891
Brwd1	NM_001103179	1.27625	23.133	56.3306	19.2601	6780
Brwd1	NM_176928	5.94934	61.228	29.9004	2.9222	363
Cdkn1a	NM_001111099	5.16485	54.3618	36.5504	3.923	480
Cdkn1a	NM_007669	4.17174	29.0826	61.4617	5.28399	480
Cox6b2	NM_183405	5.31909	73.8383	18.7495	2.09305	267
Cox6b2	NM_183406	28.2826	47.5977	20.6934	3.4263	267
Crls1	NM_001024385	4.30368	65.7277	26.4673	3.50133	912
Crls1	NM_025646	2.5125	44.7842	49.4092	3.29406	567
Cryzl1	NM_026994	6.52399	25.6549	62.6884	5.13271	1002
Cryzl1	NM_133679	0.759746	9.1669	84.43	5.64337	1047
Ctage5	NM_001165253	3.75099	36.0061	53.7818	6.46109	2319
Ctage5	NM_001165254	2.81411	20.9585	71.7735	4.45386	2286
Ctage5	NM_146034	3.88953	57.3767	35.7881	2.9457	2385
Dcaf4	NM_001165256	2.54113	9.04606	80.7615	7.65128	1599
Dcaf4	NM_030246	5.11184	38.5419	51.0554	5.29087	1560
Ddx17	NM_001040187	0.984305	6.41394	81.9597	10.642	1953
Ddx17	NM_152806	18.1956	47.4172	30.4972	3.88995	813
Ddx17	NM_199079	18.4088	51.4877	27.3661	2.7374	1224
Ddx17	NM_199080	0.936448	6.11481	82.6042	10.3445	1959
Dhrs7b	NM_001172112	4.66008	59.2176	30.9186	5.20368	945
Dhrs7b	NM_145428	2.75529	31.7614	61.1298	4.35346	972
Dtymk	NM_001105667	5.73026	31.7223	57.8542	4.69324	639
Dtymk	NM_023136	6.53885	69.1597	22.5339	1.76752	243
Dynll2	NM_001168471	2.36887	36.4874	57.8797	3.26398	270
Dynll2	NM_026556	1.71889	58.1923	33.5002	6.58859	270
Eif4a2	NM_001123038	29.1885	39.9729	27.5592	3.27945	1089
Eif4a2	NM_013506	5.26501	32.3277	57.3901	5.01717	1224
Eif5a	NM_001166590	5.9125	66.9618	23.7754	3.35032	465
Eif5a	NM_001166594	2.36809	55.8596	39.4133	2.35908	465
Eif5a	NM_001166595	2.53412	46.1624	47.5481	3.75538	465
Eif5a	NM_001166596	3.18684	43.892	48.307	4.61417	465
Eif5a	NM_181582	1.39191	44.8696	48.6119	5.12657	465
Etohi1	NM_001177399	5.86388	31.7889	56.4881	5.85914	1413
Etohi1	NM_001177400	7.78483	66.4962	22.254	3.46494	195
Evl	NM_001163394	7.42929	65.4931	21.5091	5.56849	1245
Evl	NM_001163395	6.7381	41.4856	47.5161	4.26018	1200
Evl	NM_001163396	7.54139	47.9812	40.1165	4.36089	1206
Fam54b	NM_001256112	3.32769	37.1821	57.2059	2.28437	870
Fam54b	NM_029759	5.9731	66.1542	23.6793	4.19341	870
Gjc1	NM_001159382	1.8772	37.6611	54.7515	5.71019	1191
Gjc1	NM_001159383	3.77556	20.5316	68.6332	7.05965	1191
Gjc1	NM_008122	4.50496	53.8276	36.1725	5.49493	1191
Gnas	NM_001077510	2.57037	23.9984	67.2081	6.22313	1143
Gnas	NM_201616	4.88291	44.7011	42.1942	8.22177	1185
Ivns1abp	NM_001039511	11.3075	43.4556	40.3108	4.9261	666
Ivns1abp	NM_001039512	8.53457	16.0006	70.3316	5.13321	1803
Ivns1abp	NM_054102	1.7055	24.0354	67.4806	6.77854	1929
Kars	NM_001130868	3.06511	30.5817	59.1593	7.19392	1875
Kars	NM_053092	2.88441	9.77464	79.3226	8.01836	1788
Lrif1	NM_001039478	5.35852	14.7461	75.5136	4.38187	774
Lrif1	NM_001039488	6.82742	32.3116	54.7258	6.13527	2268
Mest	NM_001252292	2.70539	46.6735	45.7517	4.8694	1029
Mest	NM_001252293	1.43066	24.4818	68.794	5.29357	981
Mest	NM_008590	1.07137	30.3068	62.1105	6.5114	1008
Morf4l2	NM_001168225	23.7614	38.1626	36.2025	1.87352	867
Morf4l2	NM_001168226	1.02925	8.55792	83.0714	7.34143	867
Morf4l2	NM_001168229	0.762092	8.7816	83.5809	6.87546	867
Ncor1	NM_001252313	1.52445	16.6592	67.6219	14.1944	7365
Ncor1	NM_011308	2.01945	17.3659	68.8949	11.7198	7164
Ncor1	NM_177229	8.99691	45.4882	39.4827	6.03214	876
Ndufv3	NM_001083891	6.19291	75.4654	15.6939	2.64787	315
Ndufv3	NM_030087	2.24105	9.75687	81.5209	6.48121	1407
Nipa2	NM_001256130	2.96106	55.0666	34.2277	7.7447	1080
Nipa2	NM_001256132	1.87503	32.7479	61.4661	3.911	1080
Olfm1	NM_001038613	1.27389	21.2891	69.8052	7.63172	1374
Olfm1	NM_019498	2.82865	50.363	40.3627	6.4456	1458
Pex2	NM_001163301	3.03383	30.1516	63.1148	3.69968	918
Pex2	NM_008994	5.04882	47.9384	39.4575	7.55536	918
Pigp	NM_001159616	3.24674	83.3191	7.09905	6.33509	399
Pigp	NM_001159618	3.89096	59.9826	34.0682	2.05824	486
Pigp	NM_001159619	9.4619	53.5096	33.7907	3.23773	498
Polr3d	NM_001164082	2.43276	15.1967	74.7486	7.62202	1197
Polr3d	NM_025945	4.90029	42.1551	47.921	5.02357	1197
Prr13	NM_001170911	2.96318	42.7688	51.694	2.57397	414
Prr13	NM_025385	8.08836	65.289	21.4694	5.15324	414
Rnps1	NM_001080127	1.63547	30.5288	63.4777	4.35807	918
Rnps1	NM_001080128	3.68845	7.71956	78.8153	9.77665	849
Rnps1	NM_009070	2.63855	13.9247	74.9297	8.50701	918
Rpl35a	NM_001130484	18.0643	59.6642	19.4826	2.78894	333
Rpl35a	NM_001130485	19.0484	43.5952	34.7958	2.56063	333
Rpl35a	NM_021338	8.69211	72.7645	14.2506	4.29275	333
Spag9	NM_001025428	2.13843	39.3479	51.7032	6.81045	3510
Spag9	NM_001025429	2.14016	39.3963	51.6498	6.8137	3507
Spag9	NM_001025430	2.06723	38.8106	52.3442	6.77803	3495
Spag9	NM_001199203	1.99413	16.7848	72.2054	9.01572	3966
Spag9	NM_001199205	2.61444	36.2183	54.8448	6.32239	3534
Spag9	NM_027569	1.76482	18.0917	68.9551	11.1883	3924
Srsf5	NM_001079694	3.95006	22.6595	67.2576	6.13288	810
Srsf5	NM_001079695	2.45824	48.0408	46.0398	3.46116	810
Srsf5	NM_009159	2.85249	21.4569	68.1509	7.53965	810
Taf9	NM_001015889	2.53694	19.9353	72.1128	5.41498	795
Taf9	NM_027139	3.05914	27.9735	64.493	4.4744	795
Taf9	NM_027592	4.36411	55.3275	37.174	3.13434	519
Tef	NM_017376	3.07454	58.633	34.7744	3.51808	906
Tef	NM_153484	6.22409	36.0044	51.0195	6.75204	858
Timm9	NM_001024853	2.63559	72.655	20.6302	4.07927	270
Timm9	NM_001024854	5.43538	44.4635	45.5349	4.56618	270
Tmem219	NM_026827	3.91214	63.5694	30.2185	2.29996	723
Tmem219	NM_028389	5.60291	43.1296	43.2777	7.9898	723
Tmem39a	NM_001205286	2.89275	17.5767	76.8006	2.73003	1461
Tmem39a	NM_026407	5.48428	40.5806	48.4094	5.52579	1461
Tpm1	NM_001164248	3.45188	18.5979	71.6199	6.33032	855
Tpm1	NM_001164250	1.7736	16.0721	76.2893	5.86498	855
Tpm1	NM_001164251	1.95809	18.5044	74.6166	4.92092	855
Tpm1	NM_001164253	3.44012	36.204	56.3074	4.04847	747
Tpm1	NM_024427	2.6091	15.9705	74.3425	7.07794	855
Tpx2	NM_001141975	0.970548	8.66819	73.5495	16.8118	2238
Tpx2	NM_001141976	0.83986	5.63089	82.0098	11.5195	2238
Tpx2	NM_001141977	2.01573	9.23192	71.1001	17.6522	2238
Tpx2	NM_001141978	0.898726	8.30766	74.1139	16.6797	2238
Tpx2	NM_028109	2.06466	12.8421	60.982	24.1111	2238
Trmt112	NM_001166370	3.48802	25.3071	67.0019	4.20295	378
Trmt112	NM_026306	4.82631	67.3501	24.4845	3.33906	378
Txnl4a	NM_001038608	3.79949	41.2473	48.3383	6.6149	192
Txnl4a	NM_001042408	4.64636	36.5485	54.7027	4.10248	192
Txnl4a	NM_025299	3.35949	59.6334	33.212	3.79511	429
Wdr33	NM_001170966	6.27898	22.4365	66.1529	5.13163	939
Wdr33	NM_028866	2.64979	12.1647	57.2374	27.9481	3993
Wibg	NM_001170869	5.91018	36.8284	53.2125	4.0489	609
Wibg	NM_001253705	5.18425	58.8249	31.2374	4.75345	279
Wibg	NM_030100	2.09838	32.2506	61.4823	4.16879	612
Wsb1	NM_001042565	28.0876	48.317	20.3193	3.27618	540
Wsb1	NM_019653	10.4133	29.5912	55.1875	4.80809	1266
Wtap	NM_001113532	5.08822	63.238	28.842	2.83178	456
Wtap	NM_001113533	3.06474	26.0357	65.8258	5.07373	1191
Wtap	NM_175394	5.9332	46.4289	43.7094	3.92851	456
Zhx1	NM_001042438	6.95255	35.1105	53.008	4.92896	2622
Zhx1	NM_009572	1.49843	17.1005	73.9833	7.4178	2622
