# Supplementary material for: Embryonic Stem Cells Exhibit mRNA Isoform Specific Translational Regulation
Source: PLoS One. 2016 Jan 22;11(1):e0143235. doi: 10.1371/journal.pone.0143235 (PMC4723142; doi:10.1371/journal.pone.0143235)
Supplement: S2 Table — Table showing the expression levels of different mRNA variants in different polysome fractions on differentiation of ESCs to NPCs. The scaled data is shown along with the percentage of transcript present in each group. All expressed variants are shown with at least one variant showing a change in translation rate in a variant specific manner. (XLSX) [file pone.0143235.s008.xlsx]

## Sheet: Common
		ESC Scaled					ESC Scaled percentage					NPC Scaled					NPC Scaled percentage
Gene	Transcript	Scaled bc05 (E1)	Scaled bc06 (E2)	Scaled bc07 (E3)	Scaled bc08 (E4)		Scaled %tot bc05 (E1)	Scaled %tot bc06 (E2)	Scaled %tot bc07 (E3)	Scaled %tot bc08 (E4)		Scaled bc9 (NP1)	Scaled bc10 (NP2)	Scaled bc11 (NP3)	Scaled bc12 (NP4)		Scaled %tot bc9 (NP1)	Scaled %tot bc10 (NP2)	Scaled %tot bc11 (NP3)	Scaled %tot bc12 (NP4)
2310008H09Rik	NM_001168220	1.54775	10.8969	10.3369	2.10127		6.22013	43.7928	41.5425	8.44464		0.980344	4.29754	14.0117	0.548962		4.94161	21.6626	70.6287	2.76715
2310008H09Rik	NM_023197	5.14867	64.5089	170.986	24.4686		1.94207	24.3327	64.4957	9.22954		1.98217	20.6449	89.9121	9.88497		1.6191	16.8634	73.4431	8.07437
4833439L19Rik	NM_001252648	5.4003	20.5694	3.58074	1.6492		17.3089	65.9283	11.4769	5.28596		3.30121	7.81024	12.43	0.670842		13.6344	32.2573	51.3376	2.77066
4833439L19Rik	NM_133797	18.8528	47.2779	17.3014	2.51623		21.9351	55.0073	20.13	2.92761		7.73366	29.6019	15.3994	2.08858		14.1064	53.9949	28.0891	3.80963
4833439L19Rik	NM_001252645	7.54476	7.87125	3.13519	0.655563		39.2818	40.9816	16.3234	3.41319		0.850753	4.28795	2.88532	0.751991		9.69407	48.8599	32.8773	8.56871
5730528L13Rik	NM_001145924	1.80856	19.2434	18.1977	1.49945		4.43828	47.224	44.658	3.67971		0.422444	10.499	5.3546	0.738307		2.48287	61.7068	31.471	4.33931
5730528L13Rik	NM_001145925	2.35884	30.401	14.3379	2.4338		4.7623	61.377	28.9471	4.91364		2.45106	14.7588	22.3315	3.21012		5.73328	34.5223	52.2356	7.5088
5730528L13Rik	NM_028137	1.33877	22.5464	8.13767	1.71671		3.96796	66.8248	24.1191	5.08813		1.31968	20.1117	19.9285	1.82196		3.0561	46.5745	46.1502	4.21927
B3gnt2	NM_001169114	4.22838	59.8495	41.6476	9.65077		3.66487	51.8733	36.0972	8.36461		0.428958	3.12917	7.48991	0.509006		3.71166	27.0759	64.8082	4.40429
B3gnt2	NM_016888	1.86772	16.7648	27.8815	2.12457		3.83999	34.468	57.3239	4.36808		0.0416449	0.751783	0.72714	0.153912		2.48704	44.8965	43.4249	9.19161
Crls1	NM_001024385	2.91727	42.0595	18.9179	1.58382		4.45531	64.2341	28.8918	2.41885		2.14204	32.7142	13.1734	1.74269		4.30368	65.7277	26.4673	3.50133
Crls1	NM_025646	1.82062	33.9588	13.8488	3.94085		3.39864	63.3925	25.8523	7.35658		1.54622	27.5607	30.407	2.0272		2.5125	44.7842	49.4092	3.29406
Ctage5	NM_001165253	1.37845	21.7968	16.6872	4.11155		3.1347	49.5674	37.948	9.34995		1.50641	14.4602	21.5989	2.59479		3.75099	36.0061	53.7818	6.46109
Ctage5	NM_001165254	0.849342	8.85808	6.67288	1.99561		4.62204	48.2048	36.3132	10.8599		0.608384	4.53104	15.5168	0.962883		2.81411	20.9585	71.7735	4.45386
Ctage5	NM_146034	0.747796	10.8143	8.34113	1.4098		3.50863	50.7404	39.1363	6.61472		0.660579	9.74458	6.07807	0.500284		3.88953	57.3767	35.7881	2.9457
Ctbp1	NM_001198860	1.86812	15.1083	13.4298	0.91651		5.96408	48.2343	42.8756	2.92602		0.848433	24.6861	40.8336	4.38665		1.19912	34.8896	57.7115	6.1998
Ctbp1	NM_001198861	1.42987	38.3395	14.4528	1.85263		2.54993	68.3721	25.7741	3.30386		2.94084	54.2496	56.9277	6.51384		2.43786	44.9712	47.1912	5.39976
Dhrs7b	NM_001172112	2.37184	32.2152	25.1868	1.42097		3.87587	52.6437	41.1584	2.32204		1.18301	15.0331	7.84904	1.32101		4.66008	59.2176	30.9186	5.20368
Dhrs7b	NM_145428	1.06459	47.9556	25.4094	5.8004		1.32693	59.7727	31.6707	7.22972		1.29543	14.933	28.7408	2.04682		2.75529	31.7614	61.1298	4.35346
Dynll2	NM_001168471	1.62701	60.6699	33.2623	6.70413		1.591	59.3271	32.5261	6.55575		3.15978	48.6697	77.2043	4.35375		2.36887	36.4874	57.8797	3.26398
Dynll2	NM_026556	1.91769	78.4223	43.0267	7.44374		1.46601	59.9511	32.8924	5.69048		2.8327	95.8996	55.2076	10.8578		1.71889	58.1923	33.5002	6.58859
Evl	NM_001163394	1.03777	4.55374	2.66624	0.257831		12.1867	53.4754	31.3101	3.02776		2.2943	20.2255	6.6424	1.71965		7.42929	65.4931	21.5091	5.56849
Evl	NM_001163395	0.725481	7.35491	3.41009	0.457201		6.07215	61.5593	28.5418	3.8267		1.2652	7.78964	8.92198	0.799923		6.7381	41.4856	47.5161	4.26018
Evl	NM_001163396	0.666578	7.77444	2.00543	0.530216		6.07268	70.827	18.2699	4.83039		4.1669	26.5114	22.1659	2.40955		7.54139	47.9812	40.1165	4.36089
Fam54b	NM_001256112	3.8887	25.5945	11.0298	2.04608		9.13719	60.1387	25.9165	4.80763		1.19692	13.3739	20.5761	0.821657		3.32769	37.1821	57.2059	2.28437
Fam54b	NM_029759	5.31165	53.8829	18.2449	2.73805		6.62487	67.2046	22.7556	3.41499		3.21993	35.6618	12.7649	2.26055		5.9731	66.1542	23.6793	4.19341
Jkamp	NM_001205067	1.54702	16.3133	4.2377	1.33946		6.60063	69.6035	18.0809	5.71504		0.775512	4.63744	14.1964	0.72687		3.81345	22.8038	69.8085	3.57426
Jkamp	NM_024205	0.979012	24.2179	27.3937	3.64744		1.74084	43.0631	48.7103	6.48573		2.19502	35.8677	30.8642	2.99503		3.05195	49.8703	42.9134	4.16428
Ldha	NM_001136069	1.36679	10.1627	6.14383	0.961316		7.33471	54.5365	32.97	5.15877		0.744221	1.36604	2.65749	0.324994		14.6134	26.8232	52.1819	6.38151
Ldha	NM_010699	12.4425	132.568	1383.14	151.013		0.740992	7.89488	82.3708	8.99334		18.9361	219.781	2146.91	213.969		0.728422	8.45441	82.5863	8.23084
Lrrc57	NM_001159612	0.646029	5.30054	15.7491	2.0202		2.72403	22.3502	66.4075	8.51833		0.471227	4.15383	12.8396	0.833144		2.57533	22.7013	70.1701	4.55326
Lrrc57	NM_025657	0.540887	9.69886	9.13372	1.35074		2.60993	46.7997	44.0727	6.51769		0.742325	3.51648	11.879	0.944754		4.34552	20.5853	69.5387	5.53053
Mest	NM_001252292	1.77691	13.616	7.19535	1.40724		7.40518	56.744	29.9862	5.86461		7.00082	120.778	118.393	12.6007		2.70539	46.6735	45.7517	4.8694
Mest	NM_001252293	5.92306	158.571	174.459	32.2177		1.59578	42.7218	47.0024	8.68004		51.6732	884.244	2484.73	191.196		1.43066	24.4818	68.794	5.29357
Mest	NM_008590	2.58176	43.7204	71.4957	9.08503		2.03476	34.4573	56.3478	7.16017		11.8055	333.952	684.4	71.7496		1.07137	30.3068	62.1105	6.5114
Mif4gd	NM_001243584	7.59653	101.113	46.3173	6.458		4.70418	62.6145	28.6822	3.99915		0.638069	10.8423	12.4782	1.34658		2.5215	42.8463	49.3109	5.32136
Mif4gd	NM_001243587	1.21933	9.88597	12.4262	1.64754		4.84264	39.2626	49.3514	6.5433		0.00560585	0.672868	1.40847	0.121305		0.25386	30.4707	63.7822	5.49325
Mkks	NM_001141946	0.607864	8.95135	10.1399	2.29901		2.76325	40.6914	46.0944	10.4509		0.438319	3.62946	9.38219	0.464212		3.15016	26.0846	67.429	3.33625
Mkks	NM_021527	0.873996	27.1362	9.8447	1.1898		2.23845	69.5003	25.2139	3.04728		0.57348	12.6998	11.3728	1.34758		2.20623	48.8573	43.7522	5.18426
Mpzl1	NM_001001880	1.21352	34.2752	19.2999	4.03634		2.06293	58.2664	32.809	6.86162		1.94093	38.2887	55.2128	4.30316		1.94588	38.3864	55.3536	4.31413
Mpzl1	NM_001083897	2.33315	21.4458	32.6446	3.27131		3.90846	35.9257	54.6857	5.48005		2.85124	15.5958	59.644	5.42918		3.41383	18.6731	71.4127	6.50043
Pigp	NM_001159616	0.582193	9.23694	5.60259	0.188152		3.72965	59.1737	35.8913	1.20534		0.715847	18.3704	1.56521	1.39677		3.24674	83.3191	7.09905	6.33509
Pigp	NM_001159618	1.97685	23.0184	4.26142	1.50365		6.42662	74.8315	13.8536	4.88828		4.28634	66.0776	37.53	2.26738		3.89096	59.9826	34.0682	2.05824
Pigp	NM_001159619	0.893874	0.169996	0.0913389	0.120799		70.0524	13.3225	7.15817	9.46698		4.14127	23.42	14.7895	1.41709		9.4619	53.5096	33.7907	3.23773
Prr13	NM_001170911	4.68449	60.234	26.8904	3.98246		4.89031	62.8804	28.0718	4.15744		1.60405	23.152	27.9835	1.39336		2.96318	42.7688	51.694	2.57397
Prr13	NM_025385	0.910514	14.6854	3.92647	0.464095		4.55564	73.4767	19.6456	2.32204		0.932305	7.52554	2.47467	0.593988		8.08836	65.289	21.4694	5.15324
Rbm6	NM_011251	0.468083	7.15443	32.341	7.0975		0.99463	15.2025	68.7214	15.0815		1.1837	10.735	48.3816	7.89583		1.73573	15.7414	70.9448	11.5781
Rbm6	NM_029169	1.21746	18.2442	9.54461	2.56045		3.85679	57.7957	30.2363	8.11122		0.496054	5.54545	13.7214	1.53475		2.32915	26.0378	64.4268	7.20619
Rnps1	NM_001080127	3.23655	103.363	77.6053	11.4216		1.65446	52.8368	39.6703	5.83848		3.32506	62.0677	129.056	8.86034		1.63547	30.5288	63.4777	4.35807
Rnps1	NM_001080128	2.66485	40.9677	102.905	10.8409		1.69327	26.0313	65.387	6.88844		1.35732	2.84073	29.0034	3.59773		3.68845	7.71956	78.8153	9.77665
Rnps1	NM_009070	1.28657	12.6616	41.8001	4.39404		2.1392	21.0527	69.502	7.30608		2.21299	11.6788	62.8445	7.13494		2.63855	13.9247	74.9297	8.50701
Rpl35a	NM_001130484	13.6267	187.384	70.5958	8.27123		4.86881	66.9521	25.2238	2.9553		31.1137	102.765	33.5565	4.80364		18.0643	59.6642	19.4826	2.78894
Rpl35a	NM_001130485	23.9478	120.358	32.8637	8.32026		12.9106	64.8867	17.7172	4.48555		43.0886	98.6151	78.7105	5.79231		19.0484	43.5952	34.7958	2.56063
Rpl35a	NM_021338	8.30462	123.17	37.1576	3.57419		4.82247	71.5247	21.5773	2.07552		5.23179	43.797	8.57747	2.58381		8.69211	72.7645	14.2506	4.29275
Rxrb	NM_001205215	1.26864	9.08401	5.57223	2.08446		7.04435	50.4406	30.9408	11.5743		1.07045	13.1329	22.4429	2.37191		2.74347	33.6583	57.5192	6.079
Rxrb	NM_001205216	0.881737	11.1625	38.792	3.08601		1.6352	20.7011	71.9406	5.72309		1.19728	10.6938	25.3296	2.63794		3.00382	26.8293	63.5486	6.61823
Slc19a1	NM_001199271	0.656755	10.6379	12.0412	2.46177		2.5458	41.2361	46.6755	9.54261		0.459234	3.07372	12.1814	2.52084		2.51839	16.8559	66.8017	13.824
Slc19a1	NM_031196	0.976729	7.61353	21.2591	1.91245		3.07517	23.9707	66.9329	6.02123		0.484543	7.07074	15.6709	0.326855		2.05724	30.0205	66.5346	1.38774
Timm9	NM_001024853	0.000225942	10.6286	7.64637	0.672347		0.00119246	56.0948	40.3555	3.54847		0.380195	10.4808	2.97599	0.588452		2.63559	72.655	20.6302	4.07927
Timm9	NM_001024854	1.42537	21.0958	4.5289	2.03198		4.90121	72.5389	15.5728	6.98706		1.13874	9.3153	9.53975	0.956633		5.43538	44.4635	45.5349	4.56618
Tmem219	NM_026827	0.381928	5.42772	1.98093	0.458529		4.62993	65.7976	24.0139	5.55853		0.970976	15.7777	7.5001	0.570841		3.91214	63.5694	30.2185	2.29996
Tmem219	NM_028389	0.447816	6.20272	2.32266	0.537628		4.70848	65.2175	24.4212	5.6528		1.13847	8.76357	8.79366	1.62346		5.60291	43.1296	43.2777	7.9898
Tmem39a	NM_001205286	3.61305	22.6447	43.7097	7.4314		4.6681	29.2571	56.4734	9.60144		0.879816	5.34586	23.3586	0.830327		2.89275	17.5767	76.8006	2.73003
Tmem39a	NM_026407	3.37112	34.0788	31.6149	3.05564		4.67429	47.2526	43.8363	4.23685		2.42625	17.9529	21.4164	2.44462		5.48428	40.5806	48.4094	5.52579
Tpm1	NM_001164250	2.27767	25.5018	55.4045	7.49352		2.51183	28.1236	61.1006	8.26393		3.72922	33.7937	160.408	12.3319		1.7736	16.0721	76.2893	5.86498
Tpm1	NM_001164253	1.19864	33.2377	21.9766	2.49142		2.03489	56.4265	37.309	4.2296		0.672116	7.07338	11.0011	0.790972		3.44012	36.204	56.3074	4.04847
Trmt112	NM_001166370	0.362215	30.0304	20.9717	3.07635		0.66534	55.1617	38.5222	5.65083		0.967321	7.01833	18.5814	1.16559		3.48802	25.3071	67.0019	4.20295
Trmt112	NM_026306	1.34696	16.5201	4.58701	0.625461		5.83616	71.579	19.8748	2.71003		1.934	26.9885	9.81142	1.33803		4.82631	67.3501	24.4845	3.33906
Txnl4a	NM_001038608	5.31368	70.0966	53.2174	5.86171		3.951	52.1205	39.57	4.35849		3.04859	33.0955	38.7851	5.30759		3.79949	41.2473	48.3383	6.6149
Txnl4a	NM_001042408	6.02208	83.3332	39.9561	8.12322		4.38178	60.6348	29.0728	5.91061		4.25414	33.4632	50.0849	3.75617		4.64636	36.5485	54.7027	4.10248
Txnl4a	NM_025299	3.15125	49.1655	17.1922	2.70234		4.36393	68.0856	23.8082	3.74227		1.47673	26.2131	14.599	1.66821		3.35949	59.6334	33.212	3.79511
